# Supplementary material for: Using an effective TB vaccination regimen to identify immune responses associated with protection in the murine model
Source: Vaccine. 2021 Mar 1;39(9):1452–62. doi: 10.1016/j.vaccine.2021.01.034 (PMC7903242; doi:10.1016/j.vaccine.2021.01.034)
Supplement: Supplementary data 2 [file mmc2.xml]

<?xml version="1.0" encoding="utf-8" standalone="no"?>
<data>
  <datasets>
    <author>elena.stylianou@ndm.ox.ac.uk</author>
    <type>0</type>
    <dataset>
      <value>4</value>
      <reason>Data will be made available on request</reason>
      <comments />
    </dataset>
  </datasets>
</data>
